# Supplementary material for: The Antimicrobial Peptides Human β-Defensins Induce the Secretion of Angiogenin in Human Dermal Fibroblasts
Source: Int J Mol Sci. 2022 Aug 8;23(15):8800. doi: 10.3390/ijms23158800 (PMC9368840; doi:10.3390/ijms23158800)
Supplement: Supplementary file 1 [file ijms-23-08800-s001.zip]

Archive with 6 entries (6 files):
- FigureS1.tif
- FigureS2.tif
- FigureS3.tif
- FigureS4.tif
- FigureS5.tif
- SupplementryData04.pdf
